# Supplementary material for: Oral, Vaginal, and Placental Microbiota Profiles in Japanese Pregnancies with Preterm Birth and Chronic Abruption-Oligohydramnios Sequence (CAOS): A Cross-Sectional Study
Source: Medicina (Kaunas). 2025 Nov 25;61(12):2096. doi: 10.3390/medicina61122096 (PMC12734784; doi:10.3390/medicina61122096)
Supplement: Supplementary file 1 [file medicina-61-02096-s001.zip]

Archive with 5 entries (4 files):
- Supplementary_Figure/
- Supplementary_Figure/Supplementary_Figure S1.tiff
- Supplementary_Figure/Supplementary_Figure S2.tiff
- Supplementary_Figure/Supplementary_Figure S3.tiff
- Supplementary_Figure/Supplementary_Figure S4.tiff
